# Supplementary material for: Wrist-Worn Electrodermal Activity as a Novel Neurophysiological Biomarker of Autonomic Symptoms in Spatial Disorientation
Source: Front Neurol. 2018 Dec 4;9:1056. doi: 10.3389/fneur.2018.01056 (PMC6288226; doi:10.3389/fneur.2018.01056)
Supplement: Supplementary file 1 [file Table_1.XLSX]

## Sheet: Sheet1
No	Graybiel score								EDA
	Nausea	Skin color	Cold sweating	Increased salivation	Drowsiness	Pain	Central nervous system	total
									min(μS)	max(μS)	AUC
1	0	0	0	0	0	0	0	0	0	0.78	735
2	1	0	0	0	0	0	0	1	0	0.56	1026
3	0	0	2	2	0	0	0	4	0	11	37608
4	0	0	0	0	0	0	0	0	0	7.41	17562
5	0	0	0	0	0	0	0	0	0	3.49	3975
6	0	0	0	0	0	0	0	0	0	1.19	1951
7	4	8	4	0	0	1	1	18	0	5.23	3176
8	4	4	0	0	2	0	0	10	0	5.35	8647
9	0	0	0	0	0	0	0	0	0	0.56	874
10	0	0	0	0	0	0	0	0	0	0.49	1407
11	8	8	8	4	8	0	0	36	0	13.24	53333
12	1	0	0	0	0	0	1	2	0	1.49	546
13	4	2	0	0	2	0	1	9	0	9.96	5648
14	0	2	0	0	0	0	0	2	0	3.27	1873
15	1	0	2	0	2	0	1	6	0	4.78	11836
16	1	0	0	0	0	0	0	1	0	2.13	2215
17	0	0	0	0	0	0	1	1	0	4.29	11420
18	0	0	0	2	0	1	0	3	0	10.78	20261
19	1	0	0	0	0	0	0	1	0	5.37	8972
20	1	0	0	2	0	0	0	3	0	0.48	985
21	1	0	0	0	0	0	0	1	0	0.42	611
22	2	0	0	0	0	0	0	2	0	0.37	906
23	0	0	0	2	0	0	0	2	0	6.02	25292
24	1	0	0	0	0	0	0	1	0	0.88	1104
25	0	0	0	0	0	0	0	0	0	0.62	891
26	0	0	2	0	0	0	0	2	0	8.11	43329
27	1	0	0	0	0	0	0	1	0	0.6	856
28	1	0	0	0	0	0	0	1	0	1.26	1332
29	0	0	0	0	0	0	0	0	0	1.42	1137
30	0	0	0	0	0	0	0	0	0	2.58	4126
31	0	0	0	0	2	0	1	3	0	5.12	8261
32	0	0	0	0	0	0	0	0	0	5.77	5121
33	0	0	0	0	2	0	0	2	0	3.6	4342
34	0	0	0	0	0	0	0	0	0	0.69	1069
35	0	0	0	0	0	0	0	0	0	1.91	6438
36	0	0	0	0	0	0	0	0	0	3.08	3508
37	0	0	0	0	0	0	0	0	0	1.75	2147
38	0	0	0	0	0	0	0	0	0	9.19	15009
39	1	0	0	0	0	0	0	1	0	0.74	1120
40	0	0	0	0	0	0	0	0	0	0.58	615
41	1	2	0	2	0	0	0	5	0	0.96	2206
42	0	0	0	0	0	0	0	0	0	1.16	1692
43	0	0	0	0	0	0	0	0	0	6.64	26257
44	4	0	0	2	0	0	0	6	0	3.41	8985
45	0	1	0	0	0	0	0	1	0	1.14	2972
46	0	0	0	2	0	0	0	2	0	1.26	4144
47	2	0	0	0	0	0	0	2	0	0.22	796
48	1	0	0	0	0	1	0	2	0	2.84	8274
49	0	0	0	2	0	0	0	2	0	1.16	2229
50	1	0	0	2	0	0	0	3	0	2.94	12550
51	0	0	0	0	0	0	0	0	0	3.39	7344
52	0	0	0	0	0	0	0	0	0	1.88	857
53	0	0	0	0	0	1	0	1	0	5.14	3250
54	0	0	0	0	0	0	0	0	0	0.68	1246
55	0	0	0	0	0	0	0	0	0	5.47	7048
56	4	0	4	2	0	0	0	10	0	8.4	10372
57	0	0	0	0	0	0	0	0	0	2.63	8234
58	1	0	0	0	0	0	0	1	0	0.91	2327
59	0	0	0	0	0	0	0	0	0.01	0.13	721
60	4	0	0	0	0	0	0	4	0	0.12	618
61	1	0	0	0	0	0	0	1	0	0.88	2407
62	0	0	0	0	0	0	0	0	0	0.8	2045
63	1	0	0	0	0	0	0	1	0	0.09	648
64	0	0	0	0	0	0	0	0	0	1.59	819
65	0	0	0	0	0	0	0	0	0	0.5	817
66	0	0	0	0	0	0	0	0	0	0.18	301
67	0	0	0	0	0	0	0	0	0	0.39	680
68	0	0	0	0	0	0	0	0	0	1.36	2357
69	1	0	0	0	0	0	0	1	0	1.28	2155
70	0	0	0	0	0	0	0	0	0	0.79	1094
71	1	0	0	0	0	0	0	1	0	0.71	856
72	1	0	0	0	0	0	0	1	0	4.71	8281
73	0	0	0	0	0	0	0	0	0	1.01	1201
74	0	0	0	0	0	0	0	0	0	0.61	751
75	2	0	2	4	0	0	0	8	0	1.52	1218
76	0	0	0	0	0	0	0	0	0	0.33	787
77	2	0	2	0	0	0	0	4	0	0.57	585
78	0	0	0	0	0	1	0	1	0	0.25	598
79	0	1	0	0	0	0	0	1	0	2.09	2498
80	0	0	0	0	0	0	0	0	0	0.56	2488
81	0	2	0	0	0	0	0	2	0	3.26	5382
82	1	0	2	0	0	0	0	3	0	1.43	806
83	0	0	0	0	0	0	0	0	0	0.31	550
84	1	0	0	1	0	0	1	3	0.01	6.13	4237
85	0	0	2	0	0	0	0	2	0	0	892
86	0	1	2	0	0	0	1	4	0	6.08	20806
87	2	0	0	1	0	0	0	3	0	5.57	14815
88	0	0	2	0	0	0	0	2	0	7.81	31222
89	1	2	0	4	0	0	0	7	0	1.01	1094
90	0	0	0	0	0	0	0	0	0	2.48	5072
91	0	0	0	0	0	0	0	0	0	6.29	6080
92	2	2	0	0	0	0	0	4	0	7.2	12603
93	0	1	0	0	0	0	0	1	0	11.73	14808
94	0	0	0	0	0	0	0	0	0	7.78	29330
95	0	0	0	0	0	0	0	0	0	1.87	688
96	0	0	1	0	0	0	0	1	0	10.81	34737
97	0	1	0	0	0	0	0	1	0	1.6	568
98	0	2	0	0	0	0	0	2	0	0.45	736
99	1	0	0	0	0	0	0	1	0	4.22	2745
100	1	0	0	0	0	0	0	1	0	1.55	1047
101	0	0	0	0	0	0	1	1	0	1.27	851
102	0	0	0	0	0	0	0	0	0	1.1	1050
103	0	0	0	0	0	0	0	0	0	0.79	1108
104	1	0	0	0	2	0	0	3	0	1.82	3144
105	0	1	0	0	2	0	0	3	0	1.26	732
106	0	1	0	2	0	0	0	3	0	8.8	34167
107	4	1	1	1	1	0	1	9	0	1.67	1838
108	1	1	2	0	0	0	0	4	0.01	11.44	7431
109	4	2	4	2	0	0	0	12	0	0.45	784
110	1	0	0	0	0	0	0	1	0	0.65	665
111	1	1	0	0	0	0	0	2	0	6.22	15261
112	0	0	0	0	0	0	0	0	0	0.46	1187
113	1	0	0	0	0	0	0	1	0	0.61	803
114	1	0	0	0	0	0	0	1	0	0.89	615
115	0	0	0	0	0	0	0	0	0	0.16	636
116	1	0	0	2	0	0	0	3	0.02	7	3571
117	2	0	0	0	0	0	1	3	0	0.71	1217
118	0	0	2	0	0	0	1	3	0	2.85	1826
119	0	0	0	0	0	0	0	0	0	1.95	5499
120	0	0	0	0	0	0	0	0	0	0.23	872
121	0	0	0	0	0	0	0	0	0	8.08	19323
122	0	1	2	0	0	0	1	4	0	20.08	41942
123	0	0	0	0	0	0	0	0	0	0.33	852
124	1	0	0	0	0	0	0	1	0	0.43	928
125	4	2	0	0	0	0	0	6	0	0.41	1442
126	0	0	0	0	0	0	0	0	0	0.34	596
127	0	0	0	0	0	0	0	0	0	1.55	3824
128	4	0	0	0	0	0	0	4	0	2.15	5850
129	1	1	0	0	0	0	0	2	0	2.41	8572
130	0	0	0	0	0	0	0	0	0.49	1.4	2710
131	0	1	0	0	0	0	0	1	0	0.28	818
132	4	2	0	0	0	0	0	6	0	0.15	796
133	0	1	0	2	0	0	0	3	0	0.16	605
134	1	1	2	2	4	1	0	11	0	0.5	1124
135	4	2	0	0	0	0	0	6	0	1.58	1931
136	1	0	0	0	0	0	0	1	0	3.79	4365
137	0	1	0	0	0	0	0	1	0	4.82	746
138	0	1	0	0	2	0	0	3	0	0.42	826
139	0	2	0	0	0	0	1	3	0	0.56	699
140	0	1	2	0	0	0	0	3	0	0.07	496
141	2	1	0	0	0	0	0	3	0	2.72	566
142	1	1	0	0	0	0	0	2	0	0.14	604
143	0	0	0	0	0	0	0	0	0	0.31	639
144	1	1	0	0	0	0	0	2	0	0.6	618
145	0	1	0	0	0	0	0	1	0	2.33	736
146	2	1	2	4	0	0	0	9	0	0.79	888
147	0	1	0	0	0	0	0	1	0	0.2	565
148	1	2	0	0	0	0	0	3	0	1.53	858
149	2	1	0	2	0	0	1	6	0	1.23	3104
150	0	1	0	0	0	0	0	1	0	1.27	602
151	0	0	0	0	0	0	0	0	0	0.08	471
152	2	1	0	0	0	0	1	4	0	0.34	570
153	0	1	0	0	0	0	0	1	0	0.17	690
154	0	0	0	0	0	0	0	0	0	0.05	558
155	0	0	0	0	0	0	0	0	0	1.36	545
156	0	0	0	0	0	0	0	0	0	0.13	529
157	0	0	0	0	0	0	0	0	0	0.14	279
158	0	2	0	2	0	0	0	4	0	0.17	436
159	4	1	0	0	0	0	0	5	0	0.23	531
160	0	1	0	0	0	0	0	1	0	0.31	564
161	0	0	0	0	0	0	0	0	0	0.15	662
162	0	0	0	0	0	1	0	1	0	0.23	676
163	0	1	0	0	0	0	0	1	0	0.1	562
164	1	1	2	0	0	0	0	4	0	0.03	594
165	4	1	2	0	2	0	0	9	0	0.06	600
166	0	0	0	0	0	0	0	0	0	0.07	531
167	0	1	0	0	0	0	0	1	0	0.18	475
168	1	0	0	2	2	0	0	5	0	1.1	1538
169	1	0	0	0	0	0	0	1	0	0.22	572
170	0	1	0	0	0	0	0	1	0	3.4	1850
171	2	0	0	2	2	1	0	7	0	8.6	8547
172	4	0	0	0	0	0	0	4	0	2.05	3976
173	1	1	0	0	0	0	0	2	0	0.86	2310
174	0	1	0	0	0	0	0	1	0	0.18	682
175	1	1	0	0	2	1	1	6	0	1.29	1722
176	0	0	2	0	0	0	0	2	0	2.48	6529
177	1	0	0	0	0	0	0	1	0	0.68	1025
